# Supplementary material for: Carbapenem Resistance among Enterobacter Species in a Tertiary Care Hospital in Central India
Source: Chemother Res Pract. 2014 Aug 10;2014:972646. doi: 10.1155/2014/972646 (PMC4142386; doi:10.1155/2014/972646)
Supplement: Supplementary file 1 — MICs of 42 clinical Enterobacter isolates recovered from Pus, Blood and urine along with their corresponding transconjugants were presented in the supplementary data file. [file 972646.f1.xlsx]

## Sheet: Sheet1
MICs for 13 clinical Enterobacter isolates from Pus and their corresponding transconjugants
Sample No.	Organism	IPM	MEM	ETP	ATM	CS	TGC	CAZ	FEP	CRO	CXM	CTX	FOX	CPZ	PT	AMP	CIP	LVX	MOX	GEN	AMK	TOB	PIP	TIC
pc/277/12	E.cloacae	32	32	8	64	0.5	<1	128	128	128	128	128	64	128	128	256	8	>8	>8	16	64	16	128	128
	TC277	4	4	2	0.25	<0.25	<0.5	32	32	32	32	32	32	32	32	32	≤0.25	≤0.25	≤0.25	2	2	1	32	32
PC/284/12	E.cloacae complex	64	64	8	32	0.5	<1	128	128	128	128	128	64	128	128	128	8	>8	>8	16	64	16	128	128
	TC284	4	4	4	<0.5	<0.25	<0.5	64	64	64	64	64	64	64	64	64	≤0.25	0.5	0.5	1	1	1	32	32
PC/355/12	E.cloacae	64	64	8	64	0.5	<1	128	128	128	128	128	64	128	128	256	8	>8	4	16	64	16	128	128
	TC355	16	16	4	<0.5	<0.25	<0.5	32	32	32	32	32	32	32	32	32	≤0.25	≤0.25	≤0.25	0.5	0.5	0.5	64	64
PC/373/12	E.cloacae	64	64	8	64	0.5	<1	128	128	128	128	128	64	128	128	256	8	>8	>8	16	64	16	128	128
	TC373	4	4	4	0.25	<0.25	<0.5	32	32	32	32	32	32	32	32	32	≤0.25	≤0.25	≤0.25	2	2	2	32	32
PC/390/12	E.cloacae	32	32	8	32	0.5	<1	128	128	128	128	128	64	128	128	256	4	>8	>8	16	64	16	128	128
	TC390	16	16	2	<0.5	<0.25	<0.5	64	64	64	64	64	64	64	64	64	≤0.25	0.5	≤0.25	≤0.25	≤0.25	≤0.25	64	64
PC/482/12	E.aerogenes	32	32	8	64	0.5	<1	128	128	128	128	128	64	128	128	128	8	>8	>8	16	64	16	128	128
	TC482	4	4	2	0.25	<0.25	<0.5	32	32	32	32	32	32	32	32	32	≤0.25	≤0.25	≤0.25	0.5	0.5	0.5	32	32
PC/01/13	E.cloacae	64	64	8	64	0.5	<1	128	128	128	128	128	64	128	128	256	8	>8	>8	16	64	16	128	128
	TC13	8	4	2	0.25	<0.25	<0.5	16	16	16	16	16	16	16	16	16	≤0.25	≤0.25	≤0.25	1	2	2	16	16
PC/26/13	E.aerogenes	32	32	8	64	0.5	<1	128	128	128	128	128	64	128	128	128	8	>8	4	16	64	16	128	128
	TC26	8	4	4	0.25	<0.25	<0.5	16	16	16	16	16	16	16	16	16	≤0.25	≤0.25	≤0.25	1	1	1	16	16
PC/54/13	E.cloacae	32	32	8	64	0.5	<1	128	128	128	128	128	64	128	128	256	8	>8	>8	16	64	16	128	128
	TC54	16	16	4	<0.5	<0.25	<0.5	8	8	8	8	8	8	8	8	8	8	0.5	0.5	1	1	1	8	8
PC/75/13	E.cloacae	32	32	8	32	0.5	<1	128	128	128	128	128	64	128	128	256	8	>8	>8	16	64	16	128	128
	TC75	2	2	2	0.25	<0.25	<0.5	64	64	64	64	64	64	64	64	64	1	1	1	≤0.25	≤0.25	≤0.25	64	64
PC/122/13	E.cloacae complex	64	64	8	64	0.5	<1	128	128	128	128	128	64	128	128	256	4	>8	4	16	64	16	128	128
	TC122	8	8	4	<0.5	<0.25	<0.5	32	32	32	32	32	32	32	32	32	1	1	1	0.5	0.5	0.5	32	32
PC/140/13	E.cloacae	32	32	8	32	0.5	<1	128	128	128	128	128	64	128	128	256	4	>8	>8	16	64	16	128	128
	TC140	8	8	8	<0.5	<0.25	<0.5	16	16	16	16	16	16	16	16	16	1	0.5	0.5	≤0.25	≤0.25	≤0.25	16	16
PC/141/13	E.aerogenes	32	32	8	64	0.5	<1	128	128	128	128	128	64	128	128	128	4	>8	>8	16	64	16	128	128
	TC141	8	8	8	0.25	<0.25	<0.5	16	16	16	16	16	16	16	16	16	0.5	0.5	0.5	0.5	0.5	0.5	16	16
MICs for 18 clinical Enterobacter isolates from blood and their corresponding transconjugants
Sample No.	Organism	IPM	MEM	ETP	ATM	CS	TGC	CAZ	FEP	CRO	CXM	CTX	FOX	CPZ	PT	AMP	CIP	LVX	MOX	GEN	AMK	TOB	PIP	TIC
BC43	E.cloacae	32	32	8	64	0.5	<1	128	128	128	128	128	64	128	128	128	8	>8	>8	16	64	16	128	128
	TC43	4	4	2	0.25	<0.25	<0.5	64	64	64	64	64	64	64	64	128	≤0.25	≤0.25	≤0.25	0.5	0.5	0.5	64	64
BC69	E.cloacae	32	32	8	64	0.5	<1	128	128	128	128	128	64	128	128	128	4	8	8	16	64	16	128	128
	TC69	4	4	2	0.25	<0.25	<0.5	64	64	64	64	64	64	64	64	128	≤0.25	≤0.25	≤0.25	1	1	1	64	64
BC124	E.cloacae	64	64	8	64	0.5	<1	128	128	128	128	128	64	128	128	128	4	8	8	16	64	16	128	128
	TC124	8	8	8	0.25	<0.25		64	64	64	64	64	64	64	64	128	≤0.25	≤0.25	≤0.25	0.5	0.5	0.5	64	64
BC289	E.cloacae	64	64	8	64	0.5	<1	128	128	128	128	128	64	128	128	128	4	8	4	16	64	16	128	128
	TC289	8	8	8	0.25	<0.25	<0.5	64	64	64	64	64	64	64	64	128	≤0.25	≤0.25	≤0.25	≤0.25	≤0.25	≤0.25	64	64
BC309	E.cloacae	64	64	8	64	0.5	<1	128	128	128	128	128	64	128	128	128	4	8	8	16	64	16	128	128
	TC309	8	8	4	0.25	<0.25	<0.25	64	64	64	64	64	64	64	64	128	≤0.25	≤0.25	≤0.25	≤0.25	≤0.25	≤0.25	64	64
BC321	E.aerogenes	32	32	8	64	0.5	<1	128	128	128	128	128	64	128	128	128	4	8	4	16	64	16	128	128
	TC321	2	4	4	0.25	<0.25	<0.25	64	64	64	64	64	64	64	64	128	≤0.25	≤0.25	≤0.25	0.5	0.5	0.5	64	64
BC405	E.cloacae	32	32	8	64	0.5	<1	128	128	128	128	128	64	128	128	128	4	8	8	16	64	16	128	128
	TC405	4	4	4	0.25	<0.25	<0.5	64	64	64	64	64	64	64	32	128	≤0.25	≤0.25	≤0.25	≤0.25	≤0.25	≤0.25	64	64
BC418	E.aerogenes	32	32	8	64	0.5	<1	128	128	128	128	128	64	128	128	128	4	8	8	16	64	16	128	128
	TC418	2	4	4	0.25	<0.25	<0.25	64	64	64	64	64	64	64	64	128	≤0.25	≤0.25	≤0.25	≤0.25	≤0.25	≤0.25	64	64
BC503	E.cloacae	64	64	8	64	0.5	<1	128	128	128	128	128	64	128	128	128	4	8	8	16	64	16	128	128
	TC503	8	8	8	0.5	<0.25	<0.25	64	64	64	64	64	64	64	64	128	≤0.25	≤0.25	≤0.25	0.5	0.5	0.5	64	64
BC512	E.cloacae	64	64	8	64	0.5	<1	128	128	128	128	128	64	128	128	128	4	8	8	16	64	16	128	128
	TC512	8	8	2	0.5	<0.25	<0.25	64	64	64	64	64	64	64	32	128	≤0.25	≤0.25	≤0.25	≤0.25	≤0.25	≤0.25	64	64
BC583	E.aerogenes	32	32	8	64	0.5	<1	128	128	128	128	128	64	128	128	128	4	8	8	16	64	16	128	128
	TC583	8	8	4	0.5	<0.25	<0.5	64	64	64	64	64	64	64	64	128	≤0.25	≤0.25	≤0.25	≤0.25	≤0.25	≤0.25	64	64
BC608	E.cloacae	64	64	8	64	0.5	<1	128	128	128	128	128	64	128	128	128	4	8	4	16	64	16	128	128
	TC608	4	8	4	0.5	<0.25	<0.25	64	64	64	64	64	64	64	64	128	≤0.25	≤0.25	≤0.25	≤0.25	≤0.25	≤0.25	64	64
BC621	E.cloacae	64	64	8	64	0.5	<1	128	128	128	128	128	64	128	128	128	4	8	8	16	64	16	128	128
	TC621	8	8	4	0.5	<0.25	<0.25	64	64	64	64	64	64	64	64	128	≤0.25	≤0.25	≤0.25	≤0.25	≤0.25	≤0.25	64	64
BC643	E.aerogenes	32	32	8	64	0.5	<1	128	128	128	128	128	64	128	128	128	4	8	8	16	64	16	128	128
	TC643	4	4	2	0.5	<0.25	<0.25	64	64	64	64	64	64	64	32	128	≤0.25	≤0.25	≤0.25	≤0.25	≤0.25	≤0.25	64	64
BC671	E.cloacae complex	32	32	8	64	0.5	<1	128	128	128	128	128	64	128	128	128	4	8	4	16	64	16	128	128
	TC671	16	16	8	0.5	<0.25	<0.5	64	64	64	64	64	64	64	64	128	≤0.25	≤0.25	≤0.25	≤0.25	≤0.25	≤0.25	64	64
BC685	E.aerogenes	32	32	8	64	0.5	<1	128	128	128	128	128	64	128	128	128	4	8	8	16	64	16	128	128
	TC685	8	8	4	0.5	<0.25	<0.25	64	64	64	64	64	64	64	64	128	≤0.25	≤0.25	≤0.25	≤0.25	≤0.25	≤0.25	64	64
BC705	E.cloacae	32	32	8	64	0.5	<1	128	128	128	128	128	64	128	128	128	4	8	4	16	64	16	128	128
	TC705	4	4	2	0.5	<0.25	<0.25	64	64	64	64	64	64	64	32	128	≤0.25	≤0.25	≤0.25	≤0.25	≤0.25	≤0.25	64	64
BC733	E.cloacae	32	32	8	64	0.5	<1	128	128	128	128	128	64	128	128	128	4	8	4	16	64	16	128	128
	TC733	8	8	4	0.5	<0.25	<0.5	64	64	64	64	64	64	64	64	128	≤0.25	≤0.25	≤0.25	≤0.25	≤0.25	≤0.25	64	64
MICs for 11 clinical Enterobacter isolates from URINE and their corresponding transconjugants
Sample No.	Organism	IPM	MEM	ETP	ATM	CS	TGC	CAZ	FEP	CRO	CXM	CTX	FOX	CPZ	PT	AMP	CIP	LVX	MOX	GEN	AMK	TOB	PIP	TIC
UC286	E.cloacae	>32	>32	>8	64	0.5	<2	128	128	128	128	128	128	128	128	128	4	4	4	16	64	16	128	128
	TC286	32	32	8	<0.5	<0.25	<0.25	64	64	64	64	64	64	64	64	64	≤0.25	≤0.25	≤0.25	≤0.25	≤0.25	≤0.25	64	64
UC533	E.cloacae	64	64	>8	64	0.5	<2	128	128	128	128	128	128	128	128	128	4	8	4	16	64	16	128	128
	TC533	32	32	8	<0.5	<0.25	<0.25	64	64	64	64	64	64	64	64	64	≤0.25	≤0.25	≤0.25	≤0.25	≤0.25	≤0.25	64	64
UC796	E.aerogenes	>32	>32	>8	64	0.5	<2	128	128	128	128	128	128	128	128	128	4	8	4	16	64	16	128	128
	TC796	16	16	8	<0.5	<0.25	<0.25	64	64	64	64	64	64	64	64	64	≤0.25	≤0.25	≤0.25	≤0.25	≤0.25	≤0.25	64	64
UC846	E.cloacae complex	64	64	>8	64	0.5	<2	128	128	128	128	128	128	128	128	128	4	8	8	16	64	16	128	128
	TC846	32	32	8	<0.5	<0.25	<0.25	128	128	128	128	128	128	128	128	128	≤0.25	≤0.25	≤0.25	≤0.25	≤0.25	≤0.25	128	128
UC898	E.cloacae	64	64	>8	64	0.5	<2	128	128	128	128	128	128	128	128	128	4	4	4	16	64	16	128	128
	TC898	32	32	8	<0.5	<0.25	<0.25	128	128	128	128	128	128	128	128	128	≤0.25	≤0.25	≤0.25	≤0.25	≤0.25	≤0.25	128	128
UC1162	E.aerogenes	64	64	>8	64	0.5	<2	128	128	128	128	128	128	128	128	128	4	8	4	16	64	16	128	128
	TC1162	32	32	8	<0.5	<0.25	<0.25	128	128	128	128	128	128	128	128	128	≤0.25	≤0.25	≤0.25	≤0.25	≤0.25	≤0.25	128	128
UC1247	E.cloacae	64	64	>8	64	0.5	<2	128	128	128	128	128	128	128	128	128	4	8	4	16	64	16	128	128
	TC1247	32	32	8	<0.5	<0.25	<0.25	128	128	128	128	128	128	128	128	128	≤0.25	≤0.25	≤0.25	≤0.25	≤0.25	≤0.25	128	128
UC1325	E.cloacae	>32	>32	>8	64	0.5	<2	128	128	128	128	128	128	128	128	128	4	8	8	16	64	16	128	128
	TC1325	16	16	8	<0.5	<0.25	<0.25	64	64	64	64	64	64	64	64	64	≤0.25	≤0.25	≤0.25	≤0.25	≤0.25	≤0.25	64	64
UC2499	E.cloacae	>32	>32	>8	64	0.5	<2	128	128	128	128	128	128	128	128	128	4	4	4	16	64	16	128	128
	TC2499	8	8	4	<0.5	<0.25	<0.25	64	64	64	64	64	64	64	64	64	≤0.25	≤0.25	≤0.25	≤0.25	≤0.25	≤0.25	64	64
UC2754	E.cloacae complex	>32	>32	>8	64	0.5	<2	128	128	128	128	128	128	128	128	128	4	8	8	16	64	16	128	128
	TC2754	16	16	8	<0.5	<0.25	<0.25	64	64	64	64	64	64	64	64	64	≤0.25	≤0.25	≤0.25	≤0.25	≤0.25	≤0.25	64	64
UC2686	E.cloacae	64	64	>8	64	0.5	<2	128	128	128	128	128	128	128	128	128	4	4	4	16	64	16	128	128
	TC2686	32	32	8	<0.5	<0.25	<0.25	128	128	128	128	128	128	128	128	128	≤0.25	≤0.25	≤0.25	≤0.25	≤0.25	≤0.25	128	128
